# Supplementary material for: 55P0110, a Novel Synthetic Compound Developed from a Plant Derived Backbone Structure, Shows Promising Anti-Hyperglycaemic Activity in Mice
Source: PLoS One. 2015 May 14;10(5):e0126847. doi: 10.1371/journal.pone.0126847 (PMC4431753; doi:10.1371/journal.pone.0126847)
Supplement: S2 Table — This file provides an Excel compilation of all original raw data that have been used in the manuscript. (XLSX) [file pone.0126847.s004.xlsx]

## Sheet: Fig1
all data are blood glucose in mg/dl
Figure 1A												Figure 1B
Vehicle						10 mg/kg 55P0001						Vehicle						50 mg/kg 55P0001
0 min						0 min						0 min						0 min
mouse #	value 1	value 2	mean of duplicate			mouse #	value 1	value 2	mean of duplicate			mouse #	value 1	value 2	mean of duplicate			mouse #	value 1	value 2	mean of duplicate
1	105	107	106			1	82	91	86.5			1	118	132	125			1	98	102	100
2	126	139	132.5			2	64	78	71			2	134	147	140.5			2	101	125	113
3	96	96	96			3	83	70	76.5			3	198	200	199			3	148	127	137.5
4	147	147	147			4	76	86	81			4	106	116	111			4	83	119	101
5	75	82	78.5			5	107	109	108			5	139	159	149			5	129	134	131.5
6	107	101	104			6	81	81	81			6	93	99	96			6	104	106	105
7	80	81	80.5			7	92	93	92.5			7	124	106	115			7	116	128	122
8	82	82	82			8	111	111	111			8	103	97	100			8	141	142	141.5
9	72	72	72			9	79	93	86			9	139	144	141.5			9	87	102	94.5
10	75	91	83			10	102	106	104			10	114	138	126			10	144	195	169.5
11	108	108	108			11	98	123	110.5			11	84	97	90.5			11	117	114	115.5
30 min						30 min						30 min						30 min
mouse #	value 1	value 2	mean of duplicate			mouse #	value 1	value 2	mean of duplicate			mouse #	value 1	value 2	mean of duplicate			mouse #	value 1	value 2	mean of duplicate
1	301	367	334			1	361	345	353			1	381	429	405			1	268	294	281
2	354	440	397			2	301	326	313.5			2	390	441	415.5			2	173	182	177.5
3	539	539	539			3	113	113	113			3	428	400	414			3	232	275	253.5
4	474	495	484.5			4	340	339	339.5			4	270	262	266			4	147	157	152
5	274	274	274			5	296	254	275			5	533	551	542			5	167	192	179.5
6	383	412	397.5			6	333	383	358			6	319	346	332.5			6	196	199	197.5
7	403	385	394			7	377	438	407.5			7	215	233	224			7	188	190	189
8	382	362	372			8	398	497	447.5			8	182	171	176.5			8	293	334	313.5
9	294	269	281.5			9	348	239	293.5			9	238	256	247			9	204	229	216.5
10	267	296	281.5			10	266	294	280			10	244	250	247			10	308	334	321
11	225	283	254			11	315	326	320.5			11	247	251	249			11	223	219	221
60 min						60 min						60 min						60 min
mouse #	value 1	value 2	mean of duplicate			mouse #	value 1	value 2	mean of duplicate			mouse #	value 1	value 2	mean of duplicate			mouse #	value 1	value 2	mean of duplicate
1	229	219	224			1	316	317	316.5			1	360	281	320.5			1	261	313	287
2	191	215	203			2	300	372	336			2	247	249	248			2	191	251	221
3	297	297	297			3	160	165	162.5			3	434	414	424			3	297	297	297
4	253	297	275			4	306	397	351.5			4	329	321	325			4	156	174	165
5	161	145	153			5	172	212	192			5	438	451	444.5			5	236	228	232
6	293	304	298.5			6	264	290	277			6	224	238	231			6	232	234	233
7	196	196	196			7	243	308	275.5			7	156	137	146.5			7	196	215	205.5
8	304	337	320.5			8	303	316	309.5			8	105	165	135			8	291	302	296.5
9	229	231	230			9	169	176	172.5			9	238	261	249.5			9	213	304	258.5
10	278	308	293			10	314	334	324			10	210	211	210.5			10	312	306	309
11	276	271	273.5			11	245	273	259			11	193	175	184			11	266	250	258
90 min						90 min						90 min						90 min
mouse #	value 1	value 2	mean of duplicate			mouse #	value 1	value 2	mean of duplicate			mouse #	value 1	value 2	mean of duplicate			mouse #	value 1	value 2	mean of duplicate
1	182	180	181			1	268	229	248.5			1	200	193	196.5			1	383	369	376
2	152	212	182			2	269	302	285.5			2	223	251	237			2	225	225	225
3	205	202	203.5			3	213	201	207			3	192	237	214.5			3	271	276	273.5
4	199	210	204.5			4	290	347	318.5			4	164	157	160.5			4	287	323	305
5	188	197	192.5			5	175	181	178			5	275	247	261			5	241	245	243
6	216	220	218			6	186	195	190.5			6	166	147	156.5			6	236	228	232
7	173	167	170			7	198	213	205.5			7	124	176	150			7	213	217	215
8	181	181	181			8	220	240	230			8	125	133	129			8	377	363	370
9	177	194	185.5			9	137	124	130.5			9	228	216	222			9	246	226	236
10	172	215	193.5			10	241	303	272			10	163	145	154			10	371	370	370.5
11	159	159	159			11	195	194	194.5			11	152	175	163.5			11	267	323	295

## Sheet: Fig2
all data are blood glucose in mg/dl
Figure 2/55P0024								different background colours denote different experimental runs										Figure 2/55P0026								different background colours denote different experimental runs																Figure 2/55P0070
Vehicle						30 mg/kg 55P0024						90 mg/kg 55P0024						Vehicle						10 mg/kg 55P0026						30 mg/kg 55P0026						90 mg/kg 55P0026						Vehicle						5 mg/kg 55P0070
-45 min						-45 min						-45 min						-45 min						-45 min						-45 min												-45 min						-45 min
mouse #	value 1	value 2	mean of duplicate			mouse #	value 1	value 2	mean of duplicate			mouse #	value 1	value 2	mean of duplicate			mouse #	value 1	value 2	mean of duplicate			mouse #	value 1	value 2	mean of duplicate			mouse #	value 1	value 2	mean of duplicate			mouse #	value 1	value 2	mean of duplicate			mouse #	value 1	value 2	mean of duplicate			mouse #	value 1
1	79	93	86									1	82	74	78			1	79	93	86			1						1						1	99	84	91.5			1	92	105	98.5			1	129
2	67	82	74.5									2	74	94	84			2	67	82	74.5			2						2						2	81	122	101.5			2	111	117	114			2	151
3	99	80	89.5									3	74	92	83			3	99	80	89.5			3						3						3	82	107	94.5			3	150	151	150.5			3	137
4	110	97	103.5									4	63	67	65			4	110	97	103.5			4						4						4	99	93	96			4	149	153	151			4	151
5	75	108	91.5									5*	133*	126*	129,5*			5	75	108	91.5			5						5						5	74	82	78			5	140	172	156			5	169
6	77	96	86.5									6	97	112	104.5			6	77	96	86.5			6						6						6	85	103	94			6	158	163	160.5			6	165
7	96	100	98									7	155	171	163			7	96	100	98			7						7						7	76	74	75			7	144	154	149			7	185
8	78	86	82									8	78	84	81			8	78	86	82			8						8						8	79	81	80			8	185	192	188.5			8	165
9	114	99	106.5															9	114	99	106.5			9						9						9						9	173	182	177.5
1	100	124	112			1	130	122	126			1	110	117	113.5			1	130	152	141			1	156	116	136			1	87	99	93			1	117	142	129.5			1	69	70	69.5
2	125	106	115.5			2	112	113	112.5			2	120	147	133.5			2	135	150	142.5			2	118	131	124.5			2	101	101	101			2	108	114	111			2	135	127	131
3	108	120	114			3	113	134	123.5			3	127	114	120.5			3	147	151	149			3	121	118	119.5			3	105	99	102			3	145	150	147.5			3	127	121	124
4	128	111	119.5			4	105	123	114			4	100	110	105			4	170	176	173			4	153	155	154			4	104	105	104.5			4	130	137	133.5			4	162	180	171
5	104	119	111.5			5	96	121	108.5			5	75	73	74			5	115	124	119.5			5	103	105	104			5	111	112	111.5			5	108	107	107.5			5	105	104	104.5
6	144	139	141.5			6	146	140	143			6	97	122	109.5			6	125	133	129			6	82	83	82.5			6	90	96	93			6	111	110	110.5			6	64	67	65.5
7	117	152	134.5			7	107	117	112			7	117	92	104.5			7	98	103	100.5			7	108	119	113.5			7	101	113	107			7	93	107	100			7	91	103	97
8	147	170	158.5			8	155	149	152			8	103	105	104			8	113	123	118			8	130	130	130			8	123	159	141			8	77	95	86			8	137	146	141.5
9	147	140	143.5															9	141	162	151.5																					9	108	108	108
																																										1	126	122	124
0 min						0 min						0 min						0 min						0 min						0 min						0 min						2	92	99	95.5
mouse #	value 1	value 2	mean of duplicate			mouse #	value 1	value 2	mean of duplicate			mouse #	value 1	value 2	mean of duplicate			mouse #	value 1	value 2	mean of duplicate			mouse #	value 1	value 2	mean of duplicate			mouse #	value 1	value 2	mean of duplicate			mouse #	value 1	value 2	mean of duplicate			3	139	149	144
1	76	123	99.5									1	73	79	76			1	76	123	99.5			1						1						1	119	98	108.5			4	121	128	124.5
2	103	122	112.5									2	92	88	90			2	103	122	112.5			2						2						2	104	110	107			5	107	105	106
3	93	89	91									3	133	108	120.5			3	93	89	91			3						3						3	121	104	112.5			6	109	122	115.5
4	116	104	110									4	103	99	101			4	116	104	110			4						4						4	138	139	138.5			7	142	152	147
5	90	114	102									5*						5	90	114	102			5						5						5	85	89	87			8	116*	97*	106,5*
6	98	106	102									6	95	113	104			6	98	106	102			6						6						6	91	90	90.5			9	92	104	98
7	122	125	123.5									7	111	106	108.5			7	122	125	123.5			7						7						7	100	91	95.5
8	118	124	121									8	101	108	104.5			8	118	124	121			8						8						8	90	106	98			0 min						0 min
9	93	113	103															9	93	113	103			9						9						9						mouse #	value 1	value 2	mean of duplicate			mouse #	value 1
1	108	105	106.5			1	134	161	147.5			1	129	124	126.5			1	164	182	173			1	125	116	120.5			1	121	113	117			1	128	159	143.5			1	120	125	122.5			1	177
2	135	138	136.5			2	132	149	140.5			2	119	114	116.5			2	183	194	188.5			2	120	127	123.5			2	132	142	137			2	125	159	142			2	127	114	120.5			2	167
3	117	135	126			3	96	104	100			3	161	129	145			3	197	176	186.5			3	112	118	115			3	136	150	143			3	173	172	172.5			3	140	129	134.5			3	172
4	118	115	116.5			4	133	123	128			4	114	125	119.5			4	150	190	170			4	152	159	155.5			4	148	152	150			4	148	160	154			4	166	162	164			4	148
5	102	98	100			5	128	112	120			5	96	93	94.5			5	142	101	121.5			5	136	127	131.5			5	157	166	161.5			5	117	116	116.5			5	166	155	160.5			5	182
6	140	158	149			6	158	132	145			6	97	124	110.5			6	127	135	131			6	120	87	103.5			6	108	114	111			6	120	114	117			6	208	194	201			6	172
7	154	139	146.5			7	113	134	123.5			7	124	148	136			7	144	129	136.5			7	165	160	162.5			7	136	139	137.5			7	122	111	116.5			7	111	106	108.5			7	170
8	188	170	179			8	181	201	191			8	130	123	126.5			8	157	144	150.5			8	129	131	130			8	130	129	129.5			8	130	120	125			8	145	138	141.5			8	175
9	179	146	162.5															9	160	158	159																					9	171	166	168.5
																																										1	91	84	87.5
30 min						30 min						30 min						30 min						30 min						30 min						30 min						2	174	169	171.5
mouse #	value 1	value 2	mean of duplicate			mouse #	value 1	value 2	mean of duplicate			mouse #	value 1	value 2	mean of duplicate			mouse #	value 1	value 2	mean of duplicate			mouse #	value 1	value 2	mean of duplicate			mouse #	value 1	value 2	mean of duplicate			mouse #	value 1	value 2	mean of duplicate			3	143	141	142
1	402	442	422									1	188	205	196.5			1	402	442	422			1						1						1	226	267	246.5			4	175	178	176.5
2	337	374	355.5									2	295	322	308.5			2	337	374	355.5			2						2						2	149	143	146			5	107	108	107.5
3	343	393	368									3	205	190	197.5			3	343	393	368			3						3						3	261	249	255			6	84	85	84.5
4	398	370	384									4	182	175	178.5			4	398	370	384			4						4						4	207	211	209			7	114	115	114.5
5	420	443	431.5									5*						5	420	443	431.5			5						5						5	190	182	186			8	179	176	177.5
6	263	264	263.5									6	174	202	188			6	263	264	263.5			6						6						6	188	191	189.5			9	117	126	121.5
7	303	331	317									7	241	268	254.5			7	303	331	317			7						7						7	167	165	166			1	141	147	144
8	252	293	272.5									8	145	142	143.5			8	252	293	272.5			8						8						8	229	222	225.5			2	105	107	106
9	224	250	237															9	224	250	237			9						9						9						3	146	162	154
1	317	309	313			1	306	317	311.5			1	247	236	241.5			1	312	258	285			1	298	289	293.5			1	339	319	329			1	214	247	230.5			4	146	144	145
2	276	288	282			2	313	292	302.5			2	283	252	267.5			2	348	390	369			2	367	356	361.5			2	297	318	307.5			2	218	198	208			5	113	115	114
3	197	233	215			3	208	226	217			3	206	215	210.5			3	317	312	314.5			3	197	208	202.5			3	341	318	329.5			3	309	321	315			6	138	144	141
4	303	312	307.5			4	300	282	291			4	129	153	141			4	313	305	309			4	350	356	353			4	259	257	258			4	252	247	249.5			7	139	160	149.5
5	176	190	183			5	292	283	287.5			5	152	169	160.5			5	397	348	372.5			5	314	276	295			5	312	327	319.5			5	215	218	216.5			8
6	321	282	301.5			6	322	307	314.5			6	201	195	198			6	321	294	307.5			6	114	116	115			6	217	210	213.5			6	171	172	171.5			9	116	102	109
7	390	367	378.5			7	212	214	213			7	230	246	238			7	269	283	276			7	230	221	225.5			7	273	275	274			7	197	219	208
8	336	333	334.5			8	279	275	277			8	149	162	155.5			8	301	308	304.5			8	294	281	287.5			8	255	281	268			8	212	250	231			30 min						30 min
9	299	294	296.5															9	346	301	323.5																					mouse #	value 1	value 2	mean of duplicate			mouse #	value 1
																																										1	260	275	267.5			1	190
60 min						60 min						60 min						60 min						60 min						60 min						60 min						2	299	288	293.5			2	242
mouse #	value 1	value 2	mean of duplicate			mouse #	value 1	value 2	mean of duplicate			mouse #	value 1	value 2	mean of duplicate			mouse #	value 1	value 2	mean of duplicate			mouse #	value 1	value 2	mean of duplicate			mouse #	value 1	value 2	mean of duplicate			mouse #	value 1	value 2	mean of duplicate			3	291	288	289.5			3	245
1	367	416	391.5									1	192	182	187			1	367	416	391.5			1						1						1	186	161	173.5			4	257	255	256			4	266
2	354	386	370									2	269	276	272.5			2	354	386	370			2						2						2	119	122	120.5			5	273	261	267			5	330
3	209	224	216.5									3	177	176	176.5			3	209	224	216.5			3						3						3	200	188	194			6	309	326	317.5			6	286
4	309	327	318									4	173	167	170			4	309	327	318			4						4						4	156	171	163.5			7	231	213	222			7	241
5	323	339	331									5*						5	323	339	331			5						5						5	130	157	143.5			8	234	224	229			8	214
6	245	246	245.5									6	153	169	161			6	245	246	245.5			6						6						6	154	139	146.5			9	280	252	266
7	245	242	243.5									7	198	157	177.5			7	245	242	243.5			7						7						7	150	153	151.5			1	302	300	301
8	271	273	272									8	147	183	165			8	271	273	272			8						8						8	213	214	213.5			2	319	331	325
9	333	346	339.5															9	333	346	339.5			9						9						9						3	330	302	316
1	200	217	208.5			1	236	242	239			1	203	179	191			1	252	232	242			1	247	251	249			1	196	182	189			1	153	171	162			4	293	274	283.5
2	198	226	212			2	203	216	209.5			2	217	219	218			2	221	230	225.5			2	259	271	265			2	175	193	184			2	166	166	166			5	317	325	321
3	142	145	143.5			3	232	227	229.5			3	165	182	173.5			3	243	241	242			3	140	133	136.5			3	220	218	219			3	227	199	213			6	264	272	268
4	209	207	208			4	227	237	232			4	110	117	113.5			4	170	188	179			4	248	264	256			4	209	222	215.5			4	186	181	183.5			7	310	297	303.5
5	245	162	203.5			5	218	225	221.5			5	147	178	162.5			5	238	238	238			5	316	307	311.5			5	204	213	208.5			5	173	170	171.5			8	348	337	342.5
6	209	208	208.5			6	251	242	246.5			6	148	162	155			6	274	252	263			6	82	77	79.5			6	196	198	197			6	166	173	169.5			9	320	323	321.5
7	221	237	229			7	214	218	216			7	204	203	203.5			7	216	224	220			7	166	163	164.5			7	223	218	220.5			7	147	145	146			1	247	241	244
8	221	213	217			8	233	255	244			8	169	167	168			8	183	176	179.5			8	202	239	220.5			8	223	206	214.5			8	182	163	172.5			2	287	268	277.5
9	256	252	254															9	228	270	249																					3	276	286	281
																																										4	307	361	334
90 min						90 min						90 min						90 min						90 min						90 min						90 min						5	250	250	250
mouse #	value 1	value 2	mean of duplicate			mouse #	value 1	value 2	mean of duplicate			mouse #	value 1	value 2	mean of duplicate			mouse #	value 1	value 2	mean of duplicate			mouse #	value 1	value 2	mean of duplicate			mouse #	value 1	value 2	mean of duplicate			mouse #	value 1	value 2	mean of duplicate			6	284	293	288.5
1	252	258	255									1	122	130	126			1	252	258	255			1						1						1	149	143	146			7	316	316	316
2	209	245	227									2	163	162	162.5			2	209	245	227			2						2						2	128	128	128			8
3	157	141	149									3	130	152	141			3	157	141	149			3						3						3	150	189	169.5			9	316	298	307
4	136	165	150.5									4	181	158	169.5			4	136	165	150.5			4						4						4	128	125	126.5
5	184	227	205.5									5*						5	184	227	205.5			5						5						5	117	120	118.5			60 min						60 min
6	203	207	205									6	156	149	152.5			6	203	207	205			6						6						6	179	167	173			mouse #	value 1	value 2	mean of duplicate			mouse #	value 1
7	212	215	213.5									7	147	178	162.5			7	212	215	213.5			7						7						7	124	131	127.5			1	219	209	214			1	188
8	141	156	148.5									8	150	148	149			8	141	156	148.5			8						8						8	202	158	180			2	267	289	278			2	180
9	316	344	330															9	316	344	330			9						9						9						3	190	191	190.5			3	187
1	137	141	139			1	168	163	165.5			1	144	132	138			1	167	160	163.5			1	142	131	136.5			1	150	155	152.5			1	129	132	130.5			4	202	191	196.5			4	231
2	152	161	156.5			2	164	163	163.5			2	173	166	169.5			2	143	142	142.5			2	162	177	169.5			2	136	137	136.5			2	144	154	149			5	205	229	217			5	237
3	140	132	136			3	170	181	175.5			3	156	175	165.5			3	199	199	199			3	109	107	108			3	191	172	181.5			3	151	151	151			6	287	292	289.5			6	230
4	141	149	145			4	189	174	181.5			4	113	114	113.5			4	146	152	149			4	240	234	237			4	162	154	158			4	167	170	168.5			7	128	130	129			7	246
5	88	115	101.5			5	153	168	160.5			5	128	138	133			5	158	143	150.5			5	181	176	178.5			5	165	157	161			5	162	176	169			8	151	145	148			8	183
6	179	189	184			6	178	168	173			6	132	127	129.5			6	140	136	138			6	71	72	71.5			6	137	129	133			6	131	130	130.5			9	228	224	226
7	151	152	151.5			7	137	148	142.5			7	147	154	150.5			7	206	184	195			7	160	134	147			7	139	143	141			7	109	133	121			1	293	293	293
8	172	173	172.5			8	188	183	185.5			8	149	155	152			8	132	120	126			8	112	131	121.5			8	173	146	159.5			8	150	157	153.5			2	244	258	251
9	186	168	177															9	170	169	169.5																					3	261	254	257.5
																																										4	236	231	233.5
120 min												120 min						120 min						120 min						120 min						120 min						5	296	297	296.5
mouse #	value 1	value 2	mean of duplicate									mouse #	value 1	value 2	mean of duplicate			mouse #	value 1	value 2	mean of duplicate			mouse #	value 1	value 2	mean of duplicate			mouse #	value 1	value 2	mean of duplicate			mouse #	value 1	value 2	mean of duplicate			6	194	183	188.5
1	117	126	121.5									1	142	141	141.5			1	117	126	121.5			1						1						1	125	137	131			7	257	249	253
2	164	182	173									2	133	132	132.5			2	164	182	173			2						2						2	141	167	154			8	250	255	252.5
3	145	136	140.5									3	157	129	143			3	145	136	140.5			3						3						3	143	175	159			9	184	197	190.5
4	121	134	127.5									4	137	161	149			4	121	134	127.5			4						4						4	128	126	127			1	170	161	165.5
5	127	173	150									5*						5	127	173	150			5						5						5	117	105	111			2	229	234	231.5
6	131	132	131.5									6	143	137	140			6	131	132	131.5			6						6						6	147	150	148.5			3	204	201	202.5
7	126	152	139									7	145	125	135			7	126	152	139			7						7						7	141	139	140			4	246	258	252
8	142	139	140.5									8	133	140	136.5			8	142	139	140.5			8						8						8	127	113	120			5	189	195	192
9	137	142	139.5															9	137	142	139.5			9						9						9						6	216	239	227.5
1	137	139	138			1	152	154	153			1	123	125	124			1	132	141	136.5			1	117	116	116.5			1	117	128	122.5			1	132	152	142			7	286	298	292
2	132	128	130			2	133	134	133.5			2	134	124	129			2	157	154	155.5			2	151	140	145.5			2	159	140	149.5			2	129	128	128.5			8
3	132	129	130.5			3	161	176	168.5			3	136	138	137			3	171	160	165.5			3	103	108	105.5			3	166	154	160			3	148	136	142			9	283	288	285.5
4	117	116	116.5			4	163	167	165			4	105	103	104			4	161	166	163.5			4	141	156	148.5			4	157	150	153.5			4	144	138	141
5	84	95	89.5			5	135	130	132.5			5	116	122	119			5	134	106	120			5	148	144	146			5	162	151	156.5			5	140	141	140.5			90 min						90 min
6	155	166	160.5			6	143	174	158.5			6	120	111	115.5			6	124	118	121			6	80	79	79.5			6	113	121	117			6	133	125	129			mouse #	value 1	value 2	mean of duplicate			mouse #	value 1
7	140	137	138.5			7	147	131	139			7	123	129	126			7	109	96	102.5			7	145	139	142			7	141	121	131			7	126	154	140			1	152	155	153.5			1	151
8	147	141	144			8	165	179	172			8	149	145	147			8	112	130	121			8	106	168	137			8	111	115	113			8	129	129	129			2	171	174	172.5			2	178
9	135	143	139															9	151	137	144																					3	170	186	178			3	168
																																										4	185	180	182.5			4	172
150 min												150 min						150 min						150 min						150 min						150 min						5	168	163	165.5			5	182
mouse #	value 1	value 2	mean of duplicate									mouse #	value 1	value 2	mean of duplicate			mouse #	value 1	value 2	mean of duplicate			mouse #	value 1	value 2	mean of duplicate			mouse #	value 1	value 2	mean of duplicate			mouse #	value 1	value 2	mean of duplicate			6	213	215	214			6	193
1	111	107	109									1	122	147	134.5			1	111	107	109			1						1						1	122	117	119.5			7	131	136	133.5			7	195
2	121	125	123									2	138	138	138			2	121	125	123			2						2						2	129	134	131.5			8	159	156	157.5			8	167
3	134	144	139									3	119	131	125			3	134	144	139			3						3						3	126	136	131			9	201	184	192.5
4	110	101	105.5									4	148	184	166			4	110	101	105.5			4						4						4	135	150	142.5			1	198	200	199
5	116	145	130.5									5*						5	116	145	130.5			5						5						5	91	105	98			2	190	197	193.5
6	111	114	112.5									6	148	156	152			6	111	114	112.5			6						6						6	140	158	149			3	166	173	169.5
7	173	140	156.5									7	151	127	139			7	173	140	156.5			7						7						7	125	137	131			4	208	197	202.5
8	103	111	107									8	127	132	129.5			8	103	111	107			8						8						8	139	148	143.5			5	178	186	182
9	120	109	114.5															9	120	109	114.5			9						9						9						6	126	136	131
1	101	115	108			1	129	130	129.5			1	114	127	120.5			1	130	124	127			1	118	121	119.5			1	158	131	144.5			1	119	118	118.5			7	156	181	168.5
2	124	142	133			2	124	145	134.5			2	102	102	102			2	140	144	142			2	137	138	137.5			2	137	135	136			2	122	122	122			8	190	177	183.5
3	116	126	121			3	128	134	131			3	142	139	140.5			3	202	156	179			3	86	88	87			3	173	169	171			3	140	139	139.5			9	134	138	136
4	108	110	109			4	130	144	137			4	119	109	114			4	145	112	128.5			4	100	102	101			4	135	134	134.5			4	132	146	139			1	113	130	121.5
5	72	73	72.5			5	152	151	151.5			5	124	134	129			5	122	125	123.5			5	142	181	161.5			5	122	117	119.5			5		measurement errouneosly not done				2	141	138	139.5
6	143	139	141			6	153	151	152			6	115	110	112.5			6	125	131	128			6	61	68	64.5			6	114	107	110.5			6		measurement errouneosly not done				3	163	164	163.5
7	127	134	130.5			7	126	137	131.5			7	120	110	115			7	88	96	92			7	142	129	135.5			7	117	127	122			7		measurement errouneosly not done				4	174	206	190
8	152	168	160			8	144	169	156.5			8	140	144	142			8	103	110	106.5			8	122	117	119.5			8	121	138	129.5			8		measurement errouneosly not done				5	145	135	140
9	146	154	150															9	135	124	129.5																					6	175	188	181.5
																																										7	158	172	165
													*excluded due to technical problems																													8
													during gavage feeding																													9	192	188	190
																																										120 min						120 min
																																										mouse #	value 1	value 2	mean of duplicate			mouse #	value 1
																																										1	126	140	133			1	148
																																										2	149	164	156.5			2	152
																																										3	157	179	168			3	172
																																										4	164	168	166			4	162
																																										5	153	172	162.5			5	165
																																										6	191	199	195			6	156
																																										7	114	131	122.5			7	162
																																										8	138	160	149			8	151
																																										9	147	147	147
																																										1	148	149	148.5
																																										2	161	158	159.5
																																										3	147	144	145.5
																																										4	161	158	159.5
																																										5	139	138	138.5
																																										6	113	106	109.5
																																										7	163	159	161
																																										8	145	152	148.5
																																										9	101	102	101.5
																																										1	118	106	112
																																										2	118	117	117.5
																																										3	132	132	132
																																										4	145	157	151
																																										5	119	132	125.5
																																										6	150	151	150.5
																																										7	147	130	138.5
																																										8
																																										9	147	140	143.5
																																										150 min						150 min
																																										mouse #	value 1	value 2	mean of duplicate			mouse #	value 1
																																										1	136	134	135			1	172
																																										2	158	154	156			2	160
																																										3	179	178	178.5			3	186
																																										4	169	179	174			4	167
																																										5	158	168	163			5	187
																																										6	190	212	201			6	165
																																										7	124	127	125.5			7	172
																																										8	138	147	142.5			8	154
																																										9	163	160	161.5
																																										1	131	143	137
																																										2	152	175	163.5
																																										3	143	141	142
																																										4	154	153	153.5
																																										5	133	139	136
																																										6	116	119	117.5
																																										7	137	143	140
																																										8	152	171	161.5
																																										9	115	114	114.5
																																										1	97	120	108.5
																																										2	131	134	132.5
																																										3	157	158	157.5
																																										4	148	151	149.5
																																										5	126	122	124
																																										6	144	143	143.5
																																										7	142	143	142.5
																																										8
																																										9	137	153	145
																																											*excluded due to technical problems
																																											during gavage feeding
[truncated: 90 more columns]

## Sheet: Fig3
all data are blood glucose in mg/dl
Figure 3A							Figure 3B												Figure 3C
																			45 min after drug administration						90 min after drug administration						90 min after drug administration						150 min after drug administration						150 min after drug administration						210 min after drug administration
Fig.3A is based on raw data also used in Fig.2							Vehicle						90 mg/kg 55P0110												Vehicle						90 mg/kg 55P0110						Vehicle						90 mg/kg 55P0110						Vehicle
(see corresponding sheet "Fig2")							-45 min						-45 min						Results on time interval 45 min after						-90 min						-90 min						-150 min						-150 min						-210 min
							mouse #	value 1	value 2	mean of duplicate			mouse #	value 1	value 2	mean of duplicate			administration of 55P0110 shown in						mouse #	value 1	value 2	mean of duplicate			mouse #	value 1	value 2	mean of duplicate			mouse #	value 1	value 2	mean of duplicate			mouse #	value 1	value 2	mean of duplicate			mouse #
							1	126	138	132			1	98	96	97			Fig.3C are based on raw data also used in Fig.2						1	112	111	111.5			1	100	107	103.5			1	94	105	99.5			1	93	94	93.5			1
							2	124	135	129.5			2	115	113	114			(see corresponding sheet "Fig2")						2	110	111	110.5			2	101	106	103.5			2	125	124	124.5			2	168	150	159			2
							3	127	119	123			3	111	111	111									3	115	106	110.5			3	93	103	98			3	93	96	94.5			3	133	139	136			3
							4	69	66	67.5			4	118	111	114.5									4	191	198	194.5			4	133	149	141			4	120	121	120.5			4	139	154	146.5			4
							5	84	82	83			5	100	103	101.5									5	95	93	94			5	113	99	106			5	111	122	116.5			5	94	93	93.5			5
							6	104	115	109.5			6	81	85	83									6	88	87	87.5			6	172	175	173.5			6	195	186	190.5			6	89	105	97			6
							7	98	91	94.5			7	105	111	108									7	112	112	112			7	98	100	99			7	91	93	92			7	115	119	117			7
							8	116	93	104.5			8	108	117	112.5									8	101	107	104			8	126	128	127			8	107	123	115			8	124	123	123.5			8
							9	105	82	93.5			9	93	92	92.5
																									0 min						0 min						0 min							0 min					0 min
																									mouse #	value 1	value 2	mean of duplicate			mouse #	value 1	value 2	mean of duplicate			mouse #	value 1	value 2	mean of duplicate				mouse #	value 1	value 2			mouse #
																									1	113	99	106			1	94	97	95.5			1	89	86	87.5			1	76	73	74.5			1
							0 min						0 min												2	114	110	112			2	101	105	103			2	82	92	87			2	99	93	96			2
							mouse #	value 1	value 2	mean of duplicate			mouse #	value 1	value 2	mean of duplicate									3	109	99	104			3	83	87	85			3	95	98	96.5			3	99	97	98			3
							1	126	122	124			1	105	111	108									4	165	169	167			4	125	123	124			4	100	106	103			4	123	116	119.5			4
							2	137	132	134.5			2	95	98	96.5									5	67	80	73.5			5	78	89	83.5			5	87	92	89.5			5	93	69	81			5
							3	106	104	105			3	101	105	103									6	81	81	81			6	124	115	119.5			6	90	117	103.5			6	86	98	92			6
							4	83	83	83			4	91	93	92									7	115	115	115			7	102	96	99			7	83	86	84.5			7	92	89	90.5			7
							5	90	98	94			5	76	88	82									8	98	115	106.5			8	114	124	119			8	92	95	93.5			8	115	111	113			8
							6	126	130	128			6	76	72	74
							7	104	118	111			7	93	107	100									30 min						30 min						30 min							30 min					30 min
							8	117	122	119.5			8	97	97	97									mouse #	value 1	value 2	mean of duplicate			mouse #	value 1	value 2	mean of duplicate			mouse #	value 1	value 2	mean of duplicate				mouse #	value 1	value 2			mouse #
							9	107	103	105			9	90	88	89									1	332	308	320			1	180	182	181			1	335	312	323.5			1	119	178	148.5			1
																									2	308	299	303.5			2	183	184	183.5			2	275	245	260			2	207	196	201.5			2
																									3	390	387	388.5			3	183	167	175			3	343	314	328.5			3	215	206	210.5			3
																									4	326	345	335.5			4	187	190	188.5			4	326	362	344			4	226	207	216.5			4
							5 min						5 min												5	350	403	376.5			5	131	138	134.5			5	335	309	322			5	179	176	177.5			5
							mouse #	value 1	value 2	mean of duplicate			mouse #	value 1	value 2	mean of duplicate									6	379	372	375.5			6	191	196	193.5			6	262	295	278.5			6	209	183	196			6
							1	159	182	170.5			1	226	201	213.5									7	237	226	231.5			7	162	193	177.5			7	283	270	276.5			7	216	223	219.5			7
							2	238	237	237.5			2	188	188	188									8	272	323	297.5			8	180	184	182			8	333	337	335			8	189	177	183			8
							3	160	180	170			3	152	151	151.5
							4	173	156	164.5			4	198	200	199									60 min						60 min						60 min						60 min						60 min
							5	157	163	160			5	126	133	129.5									mouse #	value 1	value 2	mean of duplicate			mouse #	value 1	value 2	mean of duplicate			mouse #	value 1	value 2	mean of duplicate			mouse #	value 1	value 2	mean of duplicate			mouse #
							6	204	195	199.5			6	116	117	116.5									1	223	206	214.5			1	142	142	142			1	288	291	289.5			1	166	175	170.5			1
							7	170	180	175			7	215	214	214.5									2	265	260	262.5			2	148	158	153			2	200	194	197			2	181	195	188			2
							8	172	179	175.5			8	128	149	138.5									3	211	213	212			3	158	155	156.5			3	176	186	181			3	141	148	144.5			3
							9	153	152	152.5			9	164	154	159									4	305	297	301			4	168	158	163			4	286	289	287.5			4	176	171	173.5			4
																									5	226	255	240.5			5	148	150	149			5	230	236	233			5	136	167	151.5			5
																									6	274	253	263.5			6	183	169	176			6	232	228	230			6	167	156	161.5			6
																									7	205	194	199.5			7	183	182	182.5			7	247	270	258.5			7	163	165	164			7
							10 min						10 min												8	188	216	202			8	170	173	171.5			8	274	266	270			8	165	165	165			8
							mouse #	value 1	value 2	mean of duplicate			mouse #	value 1	value 2	mean of duplicate
							1	334	313	323.5			1	228	243	235.5									90 min						90 min						90 min						90 min						90 min
							2	302	300	301			2	208	220	214									mouse #	value 1	value 2	mean of duplicate			mouse #	value 1	value 2	mean of duplicate			mouse #	value 1	value 2	mean of duplicate			mouse #	value 1	value 2	mean of duplicate			mouse #
							3	299	299	299			3	184	185	184.5									1	211	190	200.5			1	130	131	130.5			1	159	176	167.5			1	100	97	98.5			1
							4	236	247	241.5			4	187	220	203.5									2	194	196	195			2	131	137	134			2	134	183	158.5			2	134	139	136.5			2
							5	233	256	244.5			5	141	163	152									3	173	174	173.5			3	103	94	98.5			3	157	142	149.5			3	143	150	146.5			3
							6	292	292	292			6	116	116	116									4	236	235	235.5			4	146	138	142			4	173	182	177.5			4	150	144	147			4
							7	259	277	268			7	280	277	278.5									5	201	209	205			5	135	145	140			5	170	173	171.5			5	135	131	133			5
							8	270	293	281.5			8	189	196	192.5									6	217	222	219.5			6	156	145	150.5			6	158	159	158.5			6	104	103	103.5			6
							9	272	292	282			9	256	267	261.5									7	182	167	174.5			7	134	141	137.5			7	142	160	151			7	152	161	156.5			7
																									8	192	189	190.5			8	132	124	128			8	172	182	177			8	169	168	168.5			8
																									120 min						120 min						120 min						120 min						120 min
							15 min						15 min												mouse #	value 1	value 2	mean of duplicate			mouse #	value 1	value 2	mean of duplicate			mouse #	value 1	value 2	mean of duplicate			mouse #	value 1	value 2	mean of duplicate			mouse #
							mouse #	value 1	value 2	mean of duplicate			mouse #	value 1	value 2	mean of duplicate									1	145	153	149			1	116	116	116			1	149	170	159.5			1	100	99	99.5			1
							1	338	313	325.5			1	214	214	214									2	153	152	152.5			2	129	134	131.5			2	133	117	125			2	133	132	132.5			2
							2	382	407	394.5			2	176	166	171									3	149	131	140			3	97	103	100			3	97	93	95			3	134	130	132			3
							3	334	331	332.5			3	185	188	186.5									4	208	210	209			4	144	140	142			4	150	148	149			4	147	143	145			4
							4	237	237	237			4	177	197	187									5	145	149	147			5	110	108	109			5	153	148	150.5			5	118	130	124			5
							5	252	284	268			5	149	161	155									6	152	159	155.5			6	128	136	132			6	134	138	136			6	100	104	102			6
							6	316	348	332			6	129	139	134									7	154	165	159.5			7	120	119	119.5			7	117	124	120.5			7	144	141	142.5			7
							7	326	316	321			7	227	288	257.5									8	138	159	148.5			8	109	113	111			8	151	144	147.5			8	151	140	145.5			8
							8	297	301	299			8	222	220	221
							9	340	333	336.5			9	190	191	190.5									150 min						150 min						150 min						150 min						150 min
																									mouse #	value 1	value 2	mean of duplicate			mouse #	value 1	value 2	mean of duplicate			mouse #	value 1	value 2	mean of duplicate			mouse #	value 1	value 2	mean of duplicate			mouse #
																									1	134	135	134.5			1	111	115	113			1	139	154	146.5			1	111	112	111.5			1
																									2	165	162	163.5			2	127	122	124.5			2	116	123	119.5			2	146	141	143.5			2
							20 min						20 min												3	107	121	114			3	100	94	97			3	115	116	115.5			3	139	129	134			3
							mouse #	value 1	value 2	mean of duplicate			mouse #	value 1	value 2	mean of duplicate									4	212	209	210.5			4	140	148	144			4	147	186	166.5			4	160	157	158.5			4
							1	349	341	345			1	182	207	194.5									5	136	139	137.5			5	105	108	106.5			5	159	154	156.5			5	123	134	128.5			5
							2	383	382	382.5			2	155	167	161									6	135	135	135			6	120	123	121.5			6	153	155	154			6	110	108	109			6
							3	305	312	308.5			3	176	205	190.5									7	158	168	163			7	122	133	127.5			7	131	135	133			7	157	159	158			7
							4	213	231	222			4	156	155	155.5									8	135	135	135			8	118	108	113			8	121	120	120.5			8	152	156	154			8
							5	269	260	264.5			5	158	166	162
							6	301	316	308.5			6	135	131	133
							7	289	314	301.5			7	224	226	225
							8	238	249	243.5			8	221	220	220.5
							9	317	322	319.5			9	142	152	147
							25 min						25 min
							mouse #	value 1	value 2	mean of duplicate			mouse #	value 1	value 2	mean of duplicate
							1	324	330	327			1	174	170	172
							2	355	353	354			2	137	144	140.5
							3	324	309	316.5			3	183	174	178.5
							4	255	244	249.5			4	140	149	144.5
							5	278	294	286			5	135	144	139.5
							6	299	304	301.5			6	132	136	134
							7	245	254	249.5			7	189	193	191
							8	223	256	239.5			8	171	160	165.5
							9	287	260	273.5			9	118	122	120
							30 min						30 min
							mouse #	value 1	value 2	mean of duplicate			mouse #	value 1	value 2	mean of duplicate
							1	298	283	290.5			1	147	146	146.5
							2	336	344	340			2	153	160	156.5
							3	338	362	350			3	135	142	138.5
							4	252	244	248			4	163	153	158
							5	248	242	245			5	124	119	121.5
							6	295	283	289			6	123	132	127.5
							7	226	209	217.5			7	153	169	161
							8	224	223	223.5			8	146	148	147
							9	233	207	220			9	133	133	133
[truncated: 15 more columns]

## Sheet: Fig4
all data are blood glucose in mg/dl
Figure 4A												Figure 4B
Vehicle						90 mg/kg 55P0110						Vehicle						90 mg/kg 55P0110
-45 min						-45 min						-15 min						-15 min
mouse #	value 1	value 2	mean of duplicate			mouse #	value 1	value 2	mean of duplicate			mouse #	value 1	value 2	mean of duplicate			mouse #	value 1	value 2	mean of duplicate
1	99	94	96.5			1	77	91	84			1	97	100	98.5			1	117	128	122.5
2	70	75	72.5			2	86	98	92			2	103	110	106.5			2	129	134	131.5
3	74	71	72.5			3	77	86	81.5			3	93	107	100			3	118	114	116
4	88	92	90			4	81	88	84.5			4	105	112	108.5			4	106	101	103.5
5	115	140	127.5			5	95	83	89			5	118	126	122			5	107	107	107
6	88	96	92			6	91	106	98.5			6	105	110	107.5			6	96	101	98.5
7	91	102	96.5			7	86	89	87.5			7	109	124	116.5			7	78	82	80
						8	83	77	80			8	93	95	94			8	112	108	110
																		9	102	95	98.5
0 min						0 min
mouse #	value 1	value 2	mean of duplicate			mouse #	value 1	value 2	mean of duplicate			0 min						0 min
1	111	103	107			1	82	83	82.5			mouse #	value 1	value 2	mean of duplicate			mouse #	value 1	value 2	mean of duplicate
2	95	88	91.5			2	80	81	80.5			1	128	131	129.5			1	137	144	140.5
3	100	79	89.5			3	87	89	88			2	153	155	154			2	147	155	151
4	125	120	122.5			4	98	92	95			3	142	163	152.5			3	159	152	155.5
5	105	103	104			5	79	76	77.5			4	147	137	142			4	141	146	143.5
6	85	84	84.5			6	80	75	77.5			5	140	135	137.5			5	152	153	152.5
7	112	101	106.5			7	90	84	87			6	146	152	149			6	135	116	125.5
						8	90	92	91			7	159	130	144.5			7	121	114	117.5
												8	110	108	109			8	152	158	155
15 min						15 min												9	125	121	123
mouse #	value 1	value 2	mean of duplicate			mouse #	value 1	value 2	mean of duplicate
1	395	376	385.5			1	312	362	337			15 min						15 min
2	293	348	320.5			2	333	317	325			mouse #	value 1	value 2	mean of duplicate			mouse #	value 1	value 2	mean of duplicate
3	263	263	263			3	427	414	420.5			1	285	291	288			1	289	270	279.5
4	308	304	306			4	365	362	363.5			2	369	299	334			2	242	229	235.5
5	263	289	276			5	404	395	399.5			3	280	260	270			3	307	312	309.5
6	280	315	297.5			6	367	365	366			4	328	334	331			4	263	321	292
7	348	333	340.5			7	374	389	381.5			5	331	333	332			5	408	408	408
						8	387	410	398.5			6	298	288	293			6	243	212	227.5
												7	322	328	325			7	333	354	343.5
30 min						30 min						8	328	334	331			8	262	226	244
mouse #	value 1	value 2	mean of duplicate			mouse #	value 1	value 2	mean of duplicate									9	329	345	337
1	446	505	475.5			1	189	216	202.5			30 min			Vehicle			30 min			A
2	360	339	349.5			2	188	199	193.5			mouse #	value 1	value 2	mean of duplicate			mouse #	value 1	value 2	mean of duplicate
3	376	397	386.5			3	327	349	338			1	257	269	263			1	127	131	129
4	413	412	412.5			4	216	211	213.5			2	320	312	316			2	114	103	108.5
5	283	326	304.5			5	185	172	178.5			3	321	290	305.5			3	191	189	190
6	357	381	369			6	246	209	227.5			4	289	283	286			4	181	175	178
7	403	433	418			7	348	344	346			5	309	311	310			5	194	209	201.5
						8	272	275	273.5			6	306	264	285			6	104	90	97
												7	309	315	312			7	159	161	160
60 min						60 min						8	346	330	338			8	113	106	109.5
mouse #	value 1	value 2	mean of duplicate			mouse #	value 1	value 2	mean of duplicate									9	129	122	125.5
1	240	260	250			1	103	103	103			45 min			Vehicle			45 min			A
2	188	216	202			2	92	96	94			mouse #	value 1	value 2	mean of duplicate			mouse #	value 1	value 2	mean of duplicate
3	222	228	225			3	158	166	162			1	183	175	179			1	106	115	110.5
4	224	250	237			4	110	116	113			2	184	184	184			2	110	110	110
5	162	176	169			5	99	105	102			3	192	188	190			3	133	117	125
6	261	277	269			6	110	115	112.5			4	191	194	192.5			4	163	124	143.5
7	250	252	251			7	135	133	134			5	213	210	211.5			5	111	108	109.5
						8	138	135	136.5			6	196	207	201.5			6	89	86	87.5
												7	239	204	221.5			7	88	98	93
90 min						90 min						8	264	257	260.5			8	99	94	96.5
mouse #	value 1	value 2	mean of duplicate			mouse #	value 1	value 2	mean of duplicate									9	97	90	93.5
1	167	193	180			1	94	83	88.5
2	132	130	131			2	91	88	89.5			60 min			Vehicle			60 min			A
3	152	169	160.5			3	113	122	117.5			mouse #	value 1	value 2	mean of duplicate			mouse #	value 1	value 2	mean of duplicate
4	165	210	187.5			4	93	99	96			1	162	175	168.5			1	117	132	124.5
5	135	140	137.5			5	85	94	89.5			2	188	186	187			2	119	113	116
6	146	210	178			6	101	102	101.5			3	184	166	175			3	125	120	122.5
7	127	126	126.5			7	119	111	115			4	188	183	185.5			4	136	149	142.5
						8	114	119	116.5			5	190	216	203			5	110	111	110.5
												6	170	172	171			6	110	118	114
120 min						120 min						7	193	196	194.5			7	91	104	97.5
mouse #	value 1	value 2	mean of duplicate			mouse #	value 1	value 2	mean of duplicate			8	207	198	202.5			8	105	106	105.5
1	130	124	127			1	77	77	77									9	102	106	104
2	102	87	94.5			2	79	83	81
3	89	90	89.5			3	89	99	94			90 min			Vehicle			90 min			A
4	124	122	123			4	84	95	89.5			mouse #	value 1	value 2	mean of duplicate			mouse #	value 1	value 2	mean of duplicate
5	125	119	122			5	68	71	69.5			1	135	139	137			1	112	112	112
6	120	119	119.5			6	96	88	92			2	158	162	160			2	110	122	116
7	106	156	131			7	101	107	104			3	159	166	162.5			3	114	137	125.5
						8	117	120	118.5			4	145	147	146			4	121	115	118
												5	163	165	164			5	108	94	101
												6	150	149	149.5			6	103	88	95.5
												7	156	165	160.5			7	99	91	95
												8	152	141	146.5			8	107	104	105.5
																		9	112	114	113
												120 min			0			120 min			0
												mouse #	value 1	value 2	mean of duplicate			mouse #	value 1	value 2	mean of duplicate
												1	118	108	113			1	107	106	106.5
												2	141	148	144.5			2	97	114	105.5
												3	145	162	153.5			3	116	116	116
												4	141	141	141			4	112	105	108.5
												5	142	144	143			5	102	101	101.5
												6	143	148	145.5			6	118	110	114
												7	140	141	140.5			7	94	104	99
												8	124	139	131.5			8	106	101	103.5
																		9	126	119	122.5

## Sheet: Fig5
all data are blood glucose in mg/dl
Figure 5A												Figure 5B												Figure 5C
Vehicle						180 mg/kg 55P0110						Vehicle						90 mg/kg 55P0110						Vehicle						90 mg/kg 55P0110
-45 min						-45 min						-45 min						-45 min						-45 min						-45 min
mouse #	value 1	value 2	mean of duplicate			mouse #	value 1	value 2	mean of duplicate			mouse #	value 1	value 2	mean of duplicate			mouse #	value 1	value 2	mean of duplicate			mouse #	value 1	value 2	mean of duplicate			mouse #	value 1	value 2	mean of duplicate
1	121.8	122	121.9			1	158	157.4	157.7			1	191.8	194.4	193.1			1	179.6	178.6	179.1			1	478	467	472.5			1	447	449	448
2	139.8	139	139.4			2	184.8	182.2	183.5			2	152	147.4	149.7			2	130.2	127.4	128.8			2	523	512	517.5			2	326	350	338
3	140	140	140			3	118.8	117.6	118.2			3	127	123.6	125.3			3	170	170.8	170.4			3	468	457	462.5			3	462	510	486
4	129.2	131.2	130.2			4	169.6	169.2	169.4			4	156.8	156.8	156.8			4	150	146.4	148.2			4	470	520	495			4	397	390	393.5
5	122.2	119.6	120.9			5	132*	132,4*	132,2*			5	184.4	182.6	183.5			5	157.4	154.6	156			5	416	416	416			5	503	546	524.5
6	195	199.8	197.4			6	163.8	164.6	164.2			6	233.6	240	236.8			6	220.6	216.4	218.5			6	428	473	450.5			6	479	434	456.5
7	187.2	183	185.1			7	146.4	147.6	147			7	172.2	171.8	172			7	125.8	128.8	127.3			7	322	360	341			7	509	526	517.5
8	156	157	156.5			8	135	135.8	135.4			8	144	143	143.5			8	114	117	115.5			8	396	414	405			8	499	538	518.5
9	208.8	208.8	208.8			9	167	163.4	165.2			9	183.2	184.6	183.9			9	181	166.2	173.6			9	504	498	501			9	474	508	491
10	147.4	147	147.2			10	143.8	145.4	144.6			10	164.6	164.4	164.5			10	143	144.4	143.7			10	481	439	460			10	388	388	388
0 min						0 min						0 min						0 min						0 min						0 min
mouse #	value 1	value 2	mean of duplicate			mouse #	value 1	value 2	mean of duplicate			mouse #	value 1	value 2	mean of duplicate			mouse #	value 1	value 2	mean of duplicate			mouse #	value 1	value 2	mean of duplicate			mouse #	value 1	value 2	mean of duplicate
1	155.2	151.8	153.5			1	284.4	283.8	284.1			1	326	328.2	327.1			1	339.6	340.8	340.2			1	374	369	371.5			1	333	341	337
2	168	170.4	169.2			2	204.6	204.4	204.5			2	280.8	280.6	280.7			2	243.4	246.8	245.1			2	509	519	514			2	289	335	312
3	180.8	177	178.9			3	236.2	238.4	237.3			3	250.2	244	247.1			3	377.8	379	378.4			3	424	415	419.5			3	351	344	347.5
4	154.4	161	157.7			4	259.4	257.4	258.4			4	286.2	280.2	283.2			4	305.2	314.6	309.9			4	439	428	433.5			4	253	272	262.5
5	225	222.8	223.9			5						5	280.2	283	281.6			5	269	266.4	267.7			5	387	398	392.5			5	440	444	442
6	309.4	308.2	308.8			6	166.2	168.8	167.5			6	326.6	326.4	326.5			6	402	403.4	402.7			6	400	399	399.5			6	396	370	383
7	210.8	209.8	210.3			7	160.6	160.8	160.7			7	258.6	260.4	259.5			7	168	168.8	168.4			7	296	291	293.5			7	411	397	404
8	225.2	229	227.1			8	136.4	127.4	131.9			8	223.8	225.4	224.6			8	154.6	155.6	155.1			8	404	422	413			8	285	317	301
9	219.4	219	219.2			9	128.6	129.4	129			9	215.6	214	214.8			9	271	272.4	271.7			9	393	424	408.5			9	451	454	452.5
10	224.4	226.4	225.4			10	189.2	189.8	189.5			10	205.2	201.2	203.2			10	224.4	226.8	225.6			10	454	524	489			10	317	298	307.5
30 min						30 min						30 min						30 min						30 min						30 min
mouse #	value 1	value 2	mean of duplicate			mouse #	value 1	value 2	mean of duplicate			mouse #	value 1	value 2	mean of duplicate			mouse #	value 1	value 2	mean of duplicate			mouse #	value 1	value 2	mean of duplicate			mouse #	value 1	value 2	mean of duplicate
1	398.4	398	398.2			1	371.2	372.2	371.7			1	559.2	560.4	559.8			1	446.4	447	446.7			1	214	203	208.5			1	150	180	165
2	369.4	370.2	369.8			2	239	238.4	238.7			2	446	444.6	445.3			2	298.8	300	299.4			2	336	292	314			2	189	190	189.5
3	419.4	421.4	420.4			3	182.6	181.2	181.9			3	338.4	333	335.7			3	514.8	515.2	515			3	361	362	361.5			3	197	205	201
4	323.4	323.6	323.5			4	225.8	226.6	226.2			4	512.2	512.6	512.4			4	238.2	241.4	239.8			4	263	276	269.5			4	142	151	146.5
5	422.4	429.8	426.1			5						5	453.4	455	454.2			5	269.6	268.8	269.2			5	283	298	290.5			5	193	189	191
6	508.2	514	511.1			6	143.6	142.4	143			6	433	451.4	442.2			6	396.8	359.8	378.3			6	286	240	263			6	238	257	247.5
7	415.4	418.6	417			7	178	184.6	181.3			7	500.4	531.6	516			7	270.6	276.6	273.6			7	223	193	208			7	253	260	256.5
8	446.4	443.6	445			8	134.2	153.2	143.7			8	339.4	342.8	341.1			8	209.8	214	211.9			8	264	241	252.5			8	217	225	221
9	408.2	412	410.1			9	128.4	130.4	129.4			9	391.8	391.8	391.8			9	326.4	321.2	323.8			9	307	346	326.5			9	210	201	205.5
10	485	489	487			10	205	206	205.5			10	340	337.8	338.9			10	290.6	286.8	288.7			10	398	415	406.5			10	178	176	177
60 min						60 min						60 min						60 min						60 min						60 min
mouse #	value 1	value 2	mean of duplicate			mouse #	value 1	value 2	mean of duplicate			mouse #	value 1	value 2	mean of duplicate			mouse #	value 1	value 2	mean of duplicate			mouse #	value 1	value 2	mean of duplicate			mouse #	value 1	value 2	mean of duplicate
1	288.4	288.8	288.6			1	296.2	292.2	294.2			1	465.4	455.8	460.6			1	328.2	325.6	326.9			1	163	186	174.5			1	169	164	166.5
2	323.6	323.4	323.5			2	295.8	293.4	294.6			2	388.2	384.6	386.4			2	268.6	265.8	267.2			2	254	273	263.5			2	151	139	145
3	346.4	345	345.7			3	130.8	130.4	130.6			3	606.8	599.8	603.3			3	484.8	546.4	515.6			3	270	238	254			3	171	164	167.5
4	261.4	263.8	262.6			4	266.8	245.6	256.2			4	434.2	442.8	438.5			4	274.8	273.4	274.1			4	191	201	196			4	153	150	151.5
5	396.8	402.2	399.5			5						5	416.8	418.4	417.6			5	251.8	262	256.9			5	208	236	222			5	172	182	177
6	408.6	412.4	410.5			6	156.8	156.6	156.7			6	395.2	396.2	395.7			6	419.4	424.2	421.8			6	225	215	220			6	202	188	195
7	403.2	405	404.1			7	187	187	187			7	393	447	420			7	238	240.8	239.4			7	149	164	156.5			7	221	215	218
8	345.4	348.2	346.8			8	103.6	100	101.8			8	335	341.2	338.1			8	201.4	201.6	201.5			8	231	227	229			8	218	200	209
9	398.4	396.8	397.6			9	119.2	119	119.1			9	401.2	422.6	411.9			9	266.4	311.6	289			9	210	219	214.5			9	151	158	154.5
10	420.8	423.8	422.3			10	183.4	182.4	182.9			10	302.4	300	301.2			10	276.6	280.2	278.4			10	259	235	247			10	152	149	150.5
90 min						90 min						90 min						90 min						90 min						90 min
mouse #	value 1	value 2	mean of duplicate			mouse #	value 1	value 2	mean of duplicate			mouse #	value 1	value 2	mean of duplicate			mouse #	value 1	value 2	mean of duplicate			mouse #	value 1	value 2	mean of duplicate			mouse #	value 1	value 2	mean of duplicate
1	209.6	210.6	210.1			1	206.4	207	206.7			1	423	423.2	423.1			1	340.4	337	338.7			1	179	201	190			1	192	193	192.5
2	224.6	226.8	225.7			2	285.4	288.4	286.9			2	352.4	472.2	412.3			2	232.8	234.2	233.5			2	263	249	256			2	144	129	136.5
3	262.4	269.6	266			3	142.4	143.2	142.8			3	372.6	372	372.3			3	574	613.8	593.9			3	282	275	278.5			3	165	173	169
4	183	181.8	182.4			4	269.6	272.8	271.2			4	355.8	360.2	358			4	263.4	294.4	278.9			4	223	230	226.5			4	164	169	166.5
5	332.6	330.4	331.5			5						5	363	367.4	365.2			5	216.2	217.6	216.9			5	253	272	262.5			5	209	230	219.5
6	348.2	350.4	349.3			6	161.4	161.8	161.6			6	332.4	340	336.2			6	330.8	338.8	334.8			6	216	259	237.5			6	174	176	175
7	360.8	360.8	360.8			7	157.8	156.4	157.1			7	299.6	298.8	299.2			7	183.6	185.6	184.6			7	148	160	154			7	237	255	246
8	259	259.4	259.2			8	112	115	113.5			8	290.4	302.2	296.3			8	159	161.4	160.2			8	221	247	234			8	199	192	195.5
9	299.2	292.6	295.9			9	114.6	113.8	114.2			9	388.8	414	401.4			9	163.2	162.8	163			9	220	248	234			9	173	171	172
10	404.4	401.8	403.1			10	177.8	179	178.4			10	228.8	232.6	230.7			10	226.6	254.2	240.4			10	247	262	254.5			10	163	176	169.5
120 min						120 min						120 min						120 min						120 min						120 min
mouse #	value 1	value 2	mean of duplicate			mouse #	value 1	value 2	mean of duplicate			mouse #	value 1	value 2	mean of duplicate			mouse #	value 1	value 2	mean of duplicate			mouse #	value 1	value 2	mean of duplicate			mouse #	value 1	value 2	mean of duplicate
1	214.8	211.4	213.1			1	182.6	182.4	182.5			1	356.2	359.6	357.9			1	247.8	244.4	246.1			1	242	227	234.5			1	237	226	231.5
2	226.6	232	229.3			2	283	278.8	280.9			2	283.6	286.4	285			2	208.2	205.4	206.8			2	257	302	279.5			2	150	176	163
3	230.4	234.2	232.3			3	151.6	151	151.3			3	279.6	276.2	277.9			3	415	416.8	415.9			3	293	281	287			3	179	191	185
4	157.4	152.8	155.1			4	283.4	282	282.7			4	278	282.6	280.3			4	236.6	235.6	236.1			4	241	249	245			4	192	193	192.5
5	259	260.6	259.8			5						5	323	325.8	324.4			5	214	208.4	211.2			5	259	266	262.5			5	219	210	214.5
6	309.2	307	308.1			6	201.4	203.2	202.3			6	296.8	299.8	298.3			6	329.8	325	327.4			6	276	260	268			6	213	205	209
7	242.2	244.8	243.5			7	134.6	136.2	135.4			7	266.2	264	265.1			7	180	179.8	179.9			7	200	192	196			7	279	296	287.5
8	184.4	183.4	183.9			8	118.4	106.2	112.3			8	237.4	243	240.2			8	156.4	159	157.7			8	245	278	261.5			8	233	233	233
9	231.4	231	231.2			9	114	118.2	116.1			9	245.6	245.6	245.6			9	127.4	128.4	127.9			9	268	294	281			9	236	233	234.5
10	292	293.6	292.8			10	222.2	207.4	214.8			10	217.6	221.6	219.6			10	202.6	197.6	200.1			10	303	319	311			10	209	199	204
150 min						150 min						150 min						150 min
mouse #	value 1	value 2	mean of duplicate			mouse #	value 1	value 2	mean of duplicate			mouse #	value 1	value 2	mean of duplicate			mouse #	value 1	value 2	mean of duplicate
1	215.2	214	214.6			1	154.6	156	155.3			1	320.6	315.8	318.2			1	242	237.8	239.9
2	212.2	211.6	211.9			2	268.6	268	268.3			2	269.2	267	268.1			2	216.4	217.2	216.8
3	191	193.4	192.2			3	139.8	137	138.4			3	258.6	256	257.3			3	378.6	378.8	378.7
4	143.6	143.4	143.5			4	319.2	316.4	317.8			4	251	252.4	251.7			4	224.8	225	224.9
5	312	308.8	310.4			5						5	296.8	296.4	296.6			5	191.2	193	192.1
6	320.2	319	319.6			6	187	194.2	190.6			6	285.8	286.6	286.2			6	291.8	292.4	292.1
7	242.2	247.6	244.9			7	122	122	122			7	261	258.6	259.8			7	177.6	182.8	180.2
8	175.2	170.6	172.9			8	102	104	103			8	214.8	214	214.4			8	173.2	168.8	171
9	210.6	208.6	209.6			9	104	104.2	104.1			9	219.6	219.6	219.6			9	130	130.2	130.1
10	275.2	285.8	280.5			10	209	211	210			10	220.2	223.4	221.8			10	199.2	197	198.1
							*excluded due to technical problems
							during gavage feeding

## Sheet: Fig6&S1
all data are blood glucose in mg/dl
Figure 6								different background colours denote different experimental runs
Vehicle						30 mg/kg Pioglitazone						8 mg/kg Gliclazide						200 mg/kg Metformin						10 mg/kg Sitagliptin						90 mg/kg 55P0110
-45 min						-45 min						-45 min						-45 min						-45 min						-45 min
mouse #	value 1	value 2	mean of duplicate			mouse #	value 1	value 2	mean of duplicate			mouse #	value 1	value 2	mean of duplicate			mouse #	value 1	value 2	mean of duplicate			mouse #	value 1	value 2	mean of duplicate			mouse #	value 1	value 2	mean of duplicate
1	101	117	109			1	166	126	146									1	120	132	126									1	169	157	163
2	162	148	155			2	151	147	149									2	155	167	161									2	172	147	159.5
3	119	146	132.5			3	136	173	154.5									3	111	133	122									3	149	127	138
4	126	116	121			4	115	112	113.5									4	95	108	121									4	172	192	182
5	119	123	121			5	128	106	117									5	124	118	125									5	104	117	110.5
6	94	108	101			6	118	153	135.5									6	123	127	137									6	157	162	159.5
7	146	172	159			7	121	149	135									7	126	148	130.5									7	117	129	123
8	139	160	149.5			8	95	124	109.5									8	126	135	130.5									8	140	158	149
9	129	127	128
1	112	119	115.5									1	119	96	107.5
2	123	130	126.5									2	99	115	107
3	109	116	112.5									3	103	95	99
4	92	100	96									4	74	89	81.5
5	98	112	105									5	93	96	94.5
6	82	101	91.5									6	95	119	107
7	95	108	101.5									7	121	161	141
8	87	99	93									8	108	127	117.5
9	106	99	102.5
1	140	156	148																					1	117	123	120			1	153	169	161
2	124	134	129																					2	150	156	153			2	144	184	164
3	112	122	117																					3	124	129	126.5			3	134	113	123.5
4	115	138	126.5																					4	122	123	122.5			4	111	107	109
5	113	130	121.5																					5	134	149	141.5			5	166	171	168.5
6	145	150	147.5																					6	168	157	162.5			6	170	147	158.5
7	142	145	143.5																					7	165	178	171.5			7	135	129	132
8	120	112	116																					8	125	155	140			8	148	144	146
9	179	153	166
0 min						0 min						0 min						0 min						0 min						0 min
mouse #	value 1	value 2	mean of duplicate			mouse #	value 1	value 2	mean of duplicate			mouse #	value 1	value 2	mean of duplicate			mouse #	value 1	value 2	mean of duplicate			mouse #	value 1	value 2	mean of duplicate			mouse #	value 1	value 2	mean of duplicate
1	142	151	146.5			1	137	141	139									1	111	105	108									1	159	118	138.5
2	164	150	157			2	142	146	144									2	144	158	151									2	126	126	126
3	170	170	170			3	155	175	165									3	116	120	118									3	126	131	128.5
4	144	156	150			4	143	135	139									4	118	109	113.5									4	177	192	184.5
5	149	168	158.5			5	102	112	107									5	113	113	113									5	90	96	93
6	94	109	101.5			6	138	134	136									6	112	116	114									6	235	234	234.5
7	165	147	156			7	159	151	155									7	106	103	104.5									7	125	132	128.5
8	121	132	126.5			8	181	176	178.5									8	103	114	108.5									8	170	159	164.5
9	148	144	146
1	108	117	112.5									1	77	74	75.5
2	150	127	138.5									2	81	77	79
3	132	134	133									3	87	91	89
4	110	115	112.5									4	74	70	72
5	83	106	94.5									5	86	83	84.5
6	78	98	88									6	69	66	67.5
7	108	91	99.5									7	83	83	83
8	78	81	79.5									8	99	105	102
9	108	100	104
1	154	147	150.5																					1	105	104	104.5			1	203	165	184
2	178	186	182																					2	140	141	140.5			2	157	146	151.5
3	150	152	151																					3	155	150	152.5			3	140	136	138
4	152	141	146.5																					4	105	107	106			4	121	121	121
5	124	141	132.5																					5	163	163	163			5	142	155	148.5
6	182	191	186.5																					6	181	182	181.5			6	184	184	184
7	182	176	179																					7	194	161	177.5			7	159	156	157.5
8	132	129	130.5																					8	136	142	139			8	173	173	173
9	161	172	166.5
30 min						30 min						30 min						30 min						30 min						30 min
mouse #	value 1	value 2	mean of duplicate			mouse #	value 1	value 2	mean of duplicate			mouse #	value 1	value 2	mean of duplicate			mouse #	value 1	value 2	mean of duplicate			mouse #	value 1	value 2	mean of duplicate			mouse #	value 1	value 2	mean of duplicate
1	400	419	409.5			1	379	368	373.5									1	175	167	171									1	144	140	142
2	341	383	362			2	312	461	386.5									2	187	200	193.5									2	190	196	193
3	313	322	317.5			3	322	307	314.5									3	196	192	194									3	224	209	216.5
4	367	318	342.5			4	367	308	337.5									4	188	195	191.5									4	199	177	188
5	482	430	456			5	346	348	347									5	204	183	193.5									5	158	159	158.5
6	338	311	324.5			6	310	303	306.5									6	243	190	216.5									6	222	227	224.5
7	330	337	333.5			7	324	294	309									7	198	201	199.5									7	177	193	185
8	257	303	280			8	289	317	303									8	187	200	193.5									8	173	191	182
9	342	344	343
1	287	293	290									1	223	231	227
2	344	373	358.5									2	219	225	222
3	299	313	306									3	186	173	179.5
4	305	288	296.5									4	192	203	197.5
5	363	355	359									5	229	250	239.5
6	299	325	312									6	126	135	130.5
7	343	303	323									7	153	199	176
8	198	212	205									8	250	267	258.5
9	335	320	327.5
1	352	385	368.5																					1	250	280	265			1	250	262	256
2	437	425	431																					2	179	149	164			2	278	257	267.5
3	394	354	374																					3	249	239	244			3	261	236	248.5
4	377	408	392.5																					4	220	238	229			4	224	215	219.5
5	407	393	400																					5	231	237	234			5	217	200	208.5
6	382	408	395																					6	269	239	254			6	234	240	237
7	368	404	386																					7	182	196	189			7	294	293	293.5
8	333	362	347.5																					8	243	235	239			8	275	246	260.5
9	436	425	430.5
60 min						60 min						60 min						60 min						60 min						60 min
mouse #	value 1	value 2	mean of duplicate			mouse #	value 1	value 2	mean of duplicate			mouse #	value 1	value 2	mean of duplicate			mouse #	value 1	value 2	mean of duplicate			mouse #	value 1	value 2	mean of duplicate			mouse #	value 1	value 2	mean of duplicate
1	282	284	283			1	220	225	222.5									1	125	128	126.5									1	116	130	123
2	205	214	209.5			2	233	241	237									2	150	152	151									2	137	133	135
3	191	194	192.5			3	236	229	232.5									3	124	123	123.5									3	169	180	174.5
4	222	202	212			4	273	256	264.5									4	126	132	129									4	160	157	158.5
5	295	303	299			5	253	260	256.5									5	153	151	152									5	109	109	109
6	276	285	280.5			6	182	180	181									6	168	197	182.5									6	178	202	190
7	275	248	261.5			7	258	272	265									7	122	118	120									7	123	128	125.5
8	228	220	224			8	244	255	249.5									8	174	143	158.5									8	150	174	162
9	232	209	220.5
1	213	215	214									1	172	219	195.5
2	245	243	244									2	148	161	154.5
3	205	257	231									3	146	145	145.5
4	239	271	255									4	124	119	121.5
5	228	226	227									5	175	168	171.5
6	277	276	276.5									6	112	98	105
7	214	230	222									7	120	135	127.5
8	185	196	190.5									8	145	143	144
9	310	261	285.5
1	313	301	307																					1	147	144	145.5			1	168	164	166
2	252	209	230.5																					2	177	191	184			2	169	166	167.5
3	323	276	299.5																					3	159	153	156			3	168	164	166
4	252	249	250.5																					4	133	132	132.5			4	168	164	166
5	274	286	280																					5	185	172	178.5			5	159	166	162.5
6	259	248	253.5																					6	177	178	177.5			6	186	180	183
7	279	268	273.5																					7	170	148	159			7	215	219	217
8	208	228	218																					8	175	159	167			8	199	183	191
9	247	238	242.5
90 min						90 min						90 min						90 min						90 min						90 min
mouse #	value 1	value 2	mean of duplicate			mouse #	value 1	value 2	mean of duplicate			mouse #	value 1	value 2	mean of duplicate			mouse #	value 1	value 2	mean of duplicate			mouse #	value 1	value 2	mean of duplicate			mouse #	value 1	value 2	mean of duplicate
1	180	186	183			1	169	166	167.5									1	137	157	147									1	127	126	126.5
2	147	155	151			2	170	159	164.5									2	142	146	144									2	142	135	138.5
3	141	158	149.5			3	154	161	157.5									3	138	146	142									3	128	152	140
4	139	164	151.5			4	202	214	208									4	104	84	94									4	145	154	149.5
5	166	179	172.5			5	139	129	134									5	97	101	99									5	95	100	97.5
6	133	133	133			6	146	138	142									6	128	133	130.5									6	144	158	151
7	220	205	212.5			7	178	186	182									7	103	104	103.5									7	129	123	126
8	182	183	182.5			8	181	218	199.5									8	118	124	121									8	133	131	132
9	177	146	161.5
1	154	160	157									1	112	112	112
2	181	160	170.5									2	83	87	85
3	151	164	157.5									3	117	121	119
4	142	165	153.5									4	83	88	85.5
5	137	158	147.5									5	79	81	80
6	154	162	158									6	113	97	105
7	162	138	150									7	94	102	98
8	98	114	106									8	87	91	89
9	180	178	179
1	169	178	173.5																					1	127	123	125			1	152	149	150.5
2	170	218	194																					2	146	146	146			2	139	144	141.5
3	221	207	214																					3	138	144	141			3	140	136	138
4	180	191	185.5																					4	106	106	106			4	137	128	132.5
5	175	168	171.5																					5	150	150	150			5	133	137	135
6	186	171	178.5																					6	155	160	157.5			6	169	169	169
7	215	209	212																					7	149	143	146			7	149	147	148
8	136	150	143																					8	129	134	131.5			8	166	159	162.5
9	168	164	166
120 min						120 min						120 min						120 min						120 min						120 min
mouse #	value 1	value 2	mean of duplicate			mouse #	value 1	value 2	mean of duplicate			mouse #	value 1	value 2	mean of duplicate			mouse #	value 1	value 2	mean of duplicate			mouse #	value 1	value 2	mean of duplicate			mouse #	value 1	value 2	mean of duplicate
1	135	146	140.5			1	161	148	154.5									1	124	121	122.5									1	122	122	122
2	149	144	146.5			2	144	146	145									2	127	137	132									2	128	126	127
3	130	136	133			3	163	179	171									3	126	115	120.5									3	125	125	125
4	126	148	137			4	165	164	164.5									4	98	90	94									4	131	144	137.5
5	135	131	133			5	123	129	126									5	97	100	98.5									5	90	94	92
6	115	120	117.5			6	133	121	127									6	134	142	138									6	160	150	155
7	200	164	182			7	151	148	149.5									7	86	100	93									7	126	121	123.5
8	140	153	146.5			8	120	126	123									8	146	130	138									8	153	142	147.5
9	141	138	139.5
1	138	137	137.5									1	104	110	107
2	138	149	143.5									2	79	80	79.5
3	133	135	134									3	116	111	113.5
4	148	156	152									4	122	107	114.5
5	134	173	153.5									5	81	80	80.5
6	135	134	134.5									6	82	82	82
7	119	126	122.5									7	97	99	98
8	82	80	81									8	97	94	95.5
9	134	142	138																					1	109	121	115
1	150	142	146																					2	134	142	138			1	164	194	179
2	144	159	151.5																					3	148	150	149			2	142	152	147
3	155	146	150.5																					4	112	120	116			3	140	133	136.5
4	161	164	162.5																					5	132	140	136			4	133	134	133.5
5	126	127	126.5																					6	140	134	137			5	138	142	140
6	156	171	163.5																					7	134	128	131			6	154	146	150
7	214	207	210.5																					8	123	122	122.5			7	133	140	136.5
8	124	121	122.5																											8	149	151	150
9	196	179	187.5
150 min						150 min						150 min						150 min						150 min						150 min
mouse #	value 1	value 2	mean of duplicate			mouse #	value 1	value 2	mean of duplicate			mouse #	value 1	value 2	mean of duplicate			mouse #	value 1	value 2	mean of duplicate			mouse #	value 1	value 2	mean of duplicate			mouse #	value 1	value 2	mean of duplicate
1	124	175	149.5			1	149	174	161.5									1	122	122	122									1	128	124	126
2	133	129	131			2	119	117	118									2	112	125	118.5									2	122	118	120
3	125	126	125.5			3	154	185	169.5									3	134	139	136.5									3	119	131	125
4	132	141	136.5			4	144	149	146.5									4	82	84	83									4	113	122	117.5
5	173	200	186.5			5	130	125	127.5									5	98	106	102									5	108	100	104
6	117	115	116			6	137	121	129									6	148	169	158.5									6	159	147	153
7	140	182	161			7	141	132	136.5									7	101	110	105.5									7	117	117	117
8	140	152	146			8	138	154	146									8	120	131	125.5									8	133	131	132
9	138	182	160
1	133	149	141									1	98	108	103
2	167	145	156									2	87	85	86
3	136	141	138.5									3	110	113	111.5
4	127	125	126									4	97	105	101
5	157	164	160.5									5	87	86	86.5
6	121	136	128.5									6	97	94	95.5
7	114	115	114.5									7	105	101	103
8	83	90	86.5									8	113	106	109.5
9	181	150	165.5
1	131	139	135																					1	95	104	99.5			1	143	150	146.5
2	149	139	144																					2	133	133	133			2	149	134	141.5
3	150	147	148.5																					3	115	130	122.5			3	141	139	140
4	155	156	155.5																					4	92	98	95			4	129	127	128
5	120	144	132																					5	120	131	125.5			5	129	132	130.5
6	122	156	139																					6	130	127	128.5			6	147	138	142.5
7	172	163	167.5																					7	130	128	129			7	132	133	132.5
8	109	115	112																					8	100	100	100			8	140	123	131.5
9	150	148	149

## Sheet: Fig7
all data are extinction at 405 nm
Figure 7
	Blank				Vehicle				DPP-4 Inhibitor (as provided by assay manufacturer)								55P0104								55P0108								55P0110
			mean of				mean of
	min		multiplicate		min		multiplicate		min					mean of multiplicate			min					mean of multiplicate			min					mean of multiplicate			min					mean of multiplicate
										10 µmol/l	1 µmol/l	0.1 µmol/l	10 µmol/l	1 µmol/l	0.1 µmol/l			10 µmol/l	1 µmol/l	0.1 µmol/l	10 µmol/l	1 µmol/l	0.1 µmol/l			10 µmol/l	1 µmol/l	0.1 µmol/l	10 µmol/l	1 µmol/l	0.1 µmol/l			10 µmol/l	1 µmol/l	0.1 µmol/l	10 µmol/l	1 µmol/l	0.1 µmol/l
	0	0.034			0	0.038			0	0.041	0.036	0.039					0	0.038	0.038	0.038					0	0.035	0.039	0.04					0	0.038	0.04	0.038
	0	0.034			0	0.039			0	0.038	0.036	0.04					0	0.04	*	0.04					0	0.036	0.038	0.036	0.0355	0.0385	0.038		0	0.039	0.039	0.038
	0	0.036	0.0346667		0	0.04			0	0.037	0.037	0.039	0.0386667	0.0363333	0.0393333		0	0.037	0.037	0.037	0.0383333	0.0375	0.0383333		5	0.046	0.049	0.049					0	0.038	0.043	0.041	0.0383333	0.0406667	0.039
	5	0.034			0	0.038			5	0.042	0.039	0.045					5	0.047	0.047	0.048					5	0.046	0.05	0.045	0.046	0.0495	0.047		5	0.047	0.051	0.048
	5	0.035			0	0.038	0.039		5	0.039	0.039	0.047					5	0.049	*	0.05					10	0.055	0.058	0.058					5	0.079	0.049	0.047
	5	0.038	0.0356667		5	0.051			5	0.037	0.039	0.046	0.0393333	0.039	0.046		5	0.047	0.046	0.047	0.0476667	0.0465	0.0483333		10	0.054	0.059	0.054	0.0545	0.0585	0.056		5	0.047	0.052	0.051	0.0576667	0.0506667	0.0486667
	10	0.035			5	0.05			10	0.044	0.042	0.051					10	0.055	0.057	0.056					15	0.061	0.064	0.063					10	0.055	0.06	0.057
	10	0.035			5	0.052			10	0.039	0.042	0.053					10	0.057	*	0.06					15	0.06	0.066	0.059	0.0605	0.065	0.061		10	0.059	0.058	0.055
	10	0.038	0.036		5	0.049			10	0.038	0.042	0.053	0.0403333	0.042	0.0523333		10	0.055	0.055	0.055	0.0556667	0.056	0.057		20	0.066	0.069	0.067					10	0.056	0.061	0.059	0.0566667	0.0596667	0.057
	15	0.035			5	0.05	0.05		15	0.047	0.045	0.056					15	0.061	0.063	0.062					20	0.066	0.071	0.064	0.066	0.07	0.0655		15	0.06	0.067	0.062
	15	0.035			10	0.062			15	0.039	0.045	0.058					15	0.063	*	0.067					25	0.071	0.073	0.071					15	0.065	0.064	0.061
	15	0.038	0.036		10	0.06			15	0.038	0.045	0.058	0.0413333	0.045	0.0573333		15	0.061	0.061	0.061	0.0616667	0.062	0.0633333		25	0.07	0.075	0.068	0.0705	0.074	0.0695		15	0.062	0.067	0.065	0.0623333	0.066	0.0626667
	20	0.035			10	0.064			20	0.051	0.047	0.059					20	0.065	0.068	0.067					30	0.075	0.077	0.076					20	0.064	0.072	0.066
	20	0.035			10	0.06			20	0.041	0.047	0.061					20	0.067	*	0.068					30	0.074	0.08	0.073	0.0745	0.0785	0.0745		20	0.069	0.068	0.065
	20	0.037	0.0356667		10	0.062	0.062		20	0.038	0.047	0.061	0.0433333	0.047	0.0603333		20	0.065	0.066	0.066	0.0656667	0.067	0.067		35	0.079	0.082	0.081					20	0.066	0.072	0.07	0.0663333	0.0706667	0.067
	25	0.035			15	0.07			25	0.056	0.049	0.062					25	0.07	0.072	0.071					35	0.078	0.084	0.077	0.0785	0.083	0.079		25	0.069	0.077	0.071
	25	0.035			15	0.069			25	0.044	0.049	0.065					25	0.072	*	0.072					40	0.083	0.086	0.085					25	0.074	0.063	0.069
	25	0.037	0.0356667		15	0.073			25	0.039	0.05	0.065	0.0463333	0.0493333	0.064		25	0.07	0.07	0.07	0.0706667	0.071	0.071		40	0.083	0.089	0.082	0.083	0.0875	0.0835		25	0.07	0.076	0.074	0.071	0.072	0.0713333
	30	0.034			15	0.068			30	0.059	0.051	0.065					30	0.075	0.076	0.076					45	0.087	0.09	0.089					30	0.074	0.082	0.076
	30	0.035			15	0.071	0.07		30	0.047	0.051	0.068					30	0.077	*	0.076					45	0.087	0.092	0.086	0.087	0.091	0.0875		30	0.079	0.077	0.073
	30	0.037	0.0353333		20	0.076			30	0.039	0.051	0.069	0.0483333	0.051	0.0673333		30	0.075	0.075	0.074	0.0756667	0.0755	0.0753333		50	0.092	0.094	0.092					30	0.075	0.08	0.08	0.076	0.0796667	0.0763333
	35	0.034			20	0.076			35	0.042	0.054	0.069					35	0.081	0.08	0.08					50	0.091	0.095	0.089	0.0915	0.0945	0.0905		35	0.078	0.088	0.081
	35	0.035			20	0.08			35	0.041	0.054	0.071					35	0.082	*	0.081					55	0.098	0.098	0.096					35	0.084	0.082	0.077
	35	0.037	0.0353333		20	0.074			35	0.04	0.053	0.072	0.041	0.0536667	0.0706667		35	0.081	0.079	0.078	0.0813333	0.0795	0.0796667		55	0.095	0.099	0.094	0.0965	0.0985	0.095		35	0.079	0.085	0.085	0.0803333	0.085	0.081
	40	0.034			20	0.077	0.077		40	0.042	0.056	0.073					40	0.085	0.084	0.084					60	0.102	0.101	0.1					40	0.082	0.093	0.085
	40	0.035			25	0.082			40	0.041	0.056	0.075					40	0.087	*	0.085					60	0.098	0.102	0.098	0.1	0.1015	0.099		40	0.088	0.087	0.082
	40	0.037	0.0353333		25	0.082			40	0.04	0.055	0.076	0.041	0.0556667	0.0746667		40	0.085	0.084	0.082	0.0856667	0.084	0.0836667										40	0.083	0.09	0.089	0.0843333	0.09	0.0853333
	45	0.034			25	0.085			45	0.042	0.058	0.076					45	0.089	0.089	0.089													45	0.086	0.097	0.088
	45	0.035			25	0.079			45	0.042	0.058	0.079					45	0.091	*	0.091													45	0.093	0.091	0.086
	45	0.037	0.0353333		25	0.082	0.082		45	0.041	0.057	0.08	0.0416667	0.0576667	0.0783333		45	0.089	0.088	0.086	0.0896667	0.0885	0.0886667										45	0.087	0.094	0.095	0.0886667	0.094	0.0896667
	50	0.034			30	0.086			50	0.043	0.06	0.078					50	0.092	0.093	0.093													50	0.09	0.1	0.092
	50	0.035			30	0.087			50	0.043	0.06	0.082					50	0.094	*	0.097													50	0.097	0.095	0.089
	50	0.037	0.0353333		30	0.09			50	0.041	0.059	0.083	0.0423333	0.0596667	0.081		50	0.092	0.092	0.09	0.0926667	0.0925	0.0933333										50	0.091	0.097	0.1	0.0926667	0.0973333	0.0936667
	55	0.035			30	0.083			55	0.044	0.061	0.081					55	0.096	0.098	0.098													55	0.094	0.104	0.095
	55	0.036			30	0.087	0.087		55	0.045	0.062	0.085					55	0.097	*	0.102													55	0.1	0.099	0.092
	55	0.037	0.036		35	0.091			55	0.041	0.061	0.086	0.0433333	0.0613333	0.084		55	0.096	0.096	0.094	0.0963333	0.097	0.098										55	0.094	0.1	0.106	0.096	0.101	0.0976667
	60	0.035			35	0.091			60	0.045	0.063	0.083					60	0.1	0.101	0.102													60	0.098	0.107	0.098
	60	0.037			35	0.095			60	0.047	0.064	0.087					60	0.101	*	0.108													60	0.103	0.102	0.095
	60	0.038	0.0366667		35	0.089			60	0.041	0.063	0.089	0.0443333	0.0633333	0.0863333		60	0.099	0.1	0.097	0.1	0.1005	0.102333										60	0.097	0.103	0.112	0.0993333	0.104	0.101667
					35	0.094	0.092
					40	0.097													*lost for pipetting error
					40	0.095
					40	0.099
					40	0.094
					40	0.1	0.097
					45	0.104
					45	0.099
					45	0.105
					45	0.099
					45	0.105	0.102
					50	0.11
					50	0.102
					50	0.111
					50	0.105
					50	0.111	0.108
					55	0.115
					55	0.106
					55	0.117
					55	0.11
					55	0.117	0.113
					60	0.12
					60	0.11
					60	0.123
					60	0.115
					60	0.122	0.118

## Sheet: Fig8
blood glucose in mg/dl																		plasma insulin in µg/l
Figure 8A																		Figure 8B
Vehicle						16 mg/kg Gliclazide						90 mg/kg 55P0110						Vehicle						16 mg/kg Gliclazide						90 mg/kg 55P0110
-45 min						-45 min						-45 min						-45 min						-45 min						-45 min
mouse #	value 1	value 2	mean of duplicate			mouse #	value 1	value 2	mean of duplicate			mouse #	value 1	value 2	mean of duplicate			mouse #	value 1	value 2	mean of duplicate			mouse #	value 1	value 2	mean of duplicate			mouse #	value 1	value 2	mean of duplicate
1	145	129	137			1	139	143	141			1	147	147	147			1	3.7176	3.6984	3.708			1	4.9416	4.5648	4.7532			1	3.5472	3.5856	3.5664
2	153	149	151			2	130	121	125.5			2	164	178	171			2	4.1496	3.9792	4.0644			2	4.5072	4.488	4.4976			2	2.8512	2.8872	2.8692
3	132	153	142.5			3	121	155	138			3	144	125	134.5			3	3.8112	3.9792	3.8952			3	7.2192	7.464	7.3416			3	3.4536	3.3576	3.4056
4	156	159	157.5			4	141	150	145.5			4	129	135	132			4	5.3256	6.4248	5.8752			4	4.1376	4.3656	4.2516			4	4.4184	4.9752	4.6968
5	149	148	148.5			5	162	172	167			5	137	133	135			5	4.104	3.9816	4.0428			5	4.9584	5.256	5.1072			5	6.2856	7.14	6.7128
6	139	162	150.5			6	133	142	137.5									6	4.4184	4.7496	4.584			6	5.22	5.3424	5.2812
-30 min						-30 min						-30 min						-30 min						-30 min						-30 min
mouse #	value 1	value 2	mean of duplicate			mouse #	value 1	value 2	mean of duplicate			mouse #	value 1	value 2	mean of duplicate			mouse #	value 1	value 2	mean of duplicate			mouse #	value 1	value 2	mean of duplicate			mouse #	value 1	value 2	mean of duplicate
1	198	237	217.5			1	133	133	133			1	224	212	218			1	4.8264	4.5816	4.704			1	8.3112	7.7664	8.0388			1	7.032	7.6152	7.3236
2	201	212	206.5			2	103	103	103			2	143	150	146.5			2	3.9432	4.2432	4.0932			2	5.1288	5.5248	5.3268			2	5.8248	4.452	5.1384
3	178	173	175.5			3	133	148	140.5			3	224	239	231.5			3	3.0768	3.2088	3.1428			3	6.8808	7.5576	7.2192			3	3.3024	3.4896	3.396
4	178	189	183.5			4	170	168	169			4	269	215	242			4	6.4248	6.144	6.2844			4	6.8088	7.1568	6.9828			4	7.9608	8.5704	8.2656
5	222	217	219.5			5	164	166	165			5	199	196	197.5			5	3.9456	3.9288	3.9372			5	9.3552	10.4544	9.9048			5	3.336	3.528	3.432
6	166	176	171			6	128	133	130.5									6	3.6312	3.9288	3.78			6	6.9648	7.1736	7.0692
-15 min						-15 min						-15 min						-15 min						-15 min						-15 min
mouse #	value 1	value 2	mean of duplicate			mouse #	value 1	value 2	mean of duplicate			mouse #	value 1	value 2	mean of duplicate			mouse #	value 1	value 2	mean of duplicate			mouse #	value 1	value 2	mean of duplicate			mouse #	value 1	value 2	mean of duplicate
1	241	256	248.5			1	113	115	114			1	303	344	323.5			1	3.4344	3.3576	3.396			1	6.2784	7.8024	7.0404			1	4.4328	4.884	4.6584
2	212	196	204			2	114	104	109			2	194	219	206.5			2	3.096	3.2832	3.1896			2	6.5976	6.7296	6.6636			2	5.448	6.8232	6.1356
3	248	228	238			3	69	67	68			3	301	317	309			3	4.2624	4.488	4.3752			3	5.3736	5.976	5.6748			3	5.8632	6.2784	6.0708
4	180	194	187			4	101	102	101.5			4	295	221	258			4	4.9944	5.4984	5.2464			4	6.0576	6.3024	6.18			4	6.3192	6.372	6.3456
5	210	220	215			5	105	101	103			5	235	203	219			5	4.452	4.488	4.47			5	7.0536	8.0472	7.5504			5	5.5872	5.9712	5.7792
6	150	162	156			6	102	96	99									6	2.7768	2.8824	2.8296			6	7.332	7.0704	7.2012
0 min						0 min						0 min						20 min						20 min						20 min
mouse #	value 1	value 2	mean of duplicate			mouse #	value 1	value 2	mean of duplicate			mouse #	value 1	value 2	mean of duplicate			mouse #	value 1	value 2	mean of duplicate			mouse #	value 1	value 2	mean of duplicate			mouse #	value 1	value 2	mean of duplicate
1	300	308	304			1	128	132	130			1	316	307	311.5			1	5.448	5.3928	5.4204			1	7.944	8.1408	8.0424			1	10.6464	11.7576	11.202
2	215	214	214.5			2	74	71	72.5			2	191	176	183.5			2	10.0248	9.348	9.6864			2	7.2192	7.1256	7.1724			2	7.2936	6.9	7.0968
3	296	286	291			3	119	126	122.5			3	332	342	337			3	5.8248	6.1272	5.976			3	7.1616	7.1616	7.1616			3	8.1984	10.0056	9.102
4	188	207	197.5			4	122	116	119			4	237	243	240			4	11.8512	13.056	12.4536			4	7.5768	7.3488	7.4628			4	7.6272	8.64	8.1336
5	204	191	197.5			5	113	113	113			5	211	199	205			5	6.4248	6.948	6.6864			5	14.4504	13.4904	13.9704			5	6.1272	7.1736	6.6504
6	208	202	205			6	128	126	127									6	7.6104	9.1824	8.3964			6	7.9248	8.2224	8.0736
20 min						20 min						20 min
mouse #	value 1	value 2	mean of duplicate			mouse #	value 1	value 2	mean of duplicate			mouse #	value 1	value 2	mean of duplicate
1	512	483	497.5			1	315	287	301			1	361	356	358.5
2	375	396	385.5			2	234	239	236.5			2	212	218	215
3	426	459	442.5			3	280	265	272.5			3	307	313	310
4	404	396	400			4	238	253	245.5			4	238	253	245.5
5	432	407	419.5			5	354	349	351.5			5	354	349	351.5
6	423	417	420			6	257	279	268

## Sheet: FigS2
all data are blood glucose in mg/dl
Figure S2A							Figure S2B
Fig.S2A is based on raw data also used in Fig.2							Vehicle						1 mg/kg Sitagliptin						3 mg/kg Sitagliptin						30 mg/kg Sitagliptin
(see corresponding sheet "Fig2")							-45 min						-45 min						-45 min						-45 min
							mouse #	value 1	value 2	mean of duplicate			mouse #	value 1	value 2	mean of duplicate			mouse #	value 1	value 2	mean of duplicate			mouse #	value 1	value 2	mean of duplicate
							1	99	119	109			1	130	135	132.5			1	121	131	126			1	108	128	118
							2	108	109	108.5			2	120	131	125.5			2	130	124	127			2	149	130	139.5
							3	108	121	114.5			3	130	130	130			3	94	100	97			3	130	147	138.5
							4	125	135	130			4	127	115	121			4	142	133	137.5			4	120	130	125
							5	120	117	118.5			5	88	81	84.5			5	127	135	131			5	109	107	108
							6	131	127	129			6	119	117	118			6	114	121	117.5			6	104	118	111
							7	188	198	193			7	139	134	136.5			7	117	125	121			7	109	101	105
							8	128	132	130			8	101	103	102			8	104	111	107.5			8	106*	125*	114,5*
							9	128	134	131
							0 min						0 min						0 min						0 min
							mouse #	value 1	value 2	mean of duplicate			mouse #	value 1	value 2	mean of duplicate			mouse #	value 1	value 2	mean of duplicate			mouse #	value 1	value 2	mean of duplicate
							1	105	121	113			1	140	147	143.5			1	139	142	140.5			1	130	131	130.5
							2	129	118	123.5			2	132	128	130			2	145	142	143.5			2	113	115	114
							3	128	133	130.5			3	141	125	133			3	130	121	125.5			3	122	136	129
							4	120	110	115			4	156	145	150.5			4	134	139	136.5			4	119	111	115
							5	159	151	155			5	103	104	103.5			5	151	151	151			5	121	125	123
							6	127	132	129.5			6	116	115	115.5			6	106	108	107			6	107	99	103
							7	190	195	192.5			7	143	131	137			7	160	137	148.5			7	132	116	124
							8	144	139	141.5			8	109	108	108.5			8	112	115	113.5			8
							9	141	130	135.5
							30 min						30 min						30 min						30 min
							mouse #	value 1	value 2	mean of duplicate			mouse #	value 1	value 2	mean of duplicate			mouse #	value 1	value 2	mean of duplicate			mouse #	value 1	value 2	mean of duplicate
							1	340	374	357			1	331	363	347			1	215	205	210			1	186	181	183.5
							2	367	375	371			2	222	220	221			2	194	214	204			2	182	161	171.5
							3	376	381	378.5			3	287	280	283.5			3	175	160	167.5			3	174	163	168.5
							4	411	388	399.5			4	244	237	240.5			4	181	152	166.5			4	194	193	193.5
							5	293	312	302.5			5	201	199	200			5	217	232	224.5			5	152	164	158
							6	331	339	335			6	221	193	207			6	151	143	147			6	153	166	159.5
							7	414	414	414			7	274	288	281			7	274	264	269			7	155	150	152.5
							8	353	362	357.5			8	234	207	220.5			8	197	164	180.5			8
							9	353	310	331.5
							60 min						60 min						60 min						60 min
							mouse #	value 1	value 2	mean of duplicate			mouse #	value 1	value 2	mean of duplicate			mouse #	value 1	value 2	mean of duplicate			mouse #	value 1	value 2	mean of duplicate
							1	259	279	269			1	190	183	186.5			1	167	170	168.5			1	175	177	176
							2	276	254	265			2	172	167	169.5			2	163	155	159			2	149	152	150.5
							3	315	312	313.5			3	168	175	171.5			3	166	141	153.5			3	158	132	145
							4	309	322	315.5			4	213	197	205			4	155	147	151			4	136	135	135.5
							5	226	235	230.5			5	115	115	115			5	196	206	201			5	117	134	125.5
							6	260	286	273			6	183	167	175			6	147	145	146			6	115	112	113.5
							7	264	272	268			7	176	181	178.5			7	184	193	188.5			7	124	130	127
							8	305	306	305.5			8	156	168	162			8	139	143	141			8
							9	215	223	219
							90 min						90 min						90 min						90 min
							mouse #	value 1	value 2	mean of duplicate			mouse #	value 1	value 2	mean of duplicate			mouse #	value 1	value 2	mean of duplicate			mouse #	value 1	value 2	mean of duplicate
							1	151	156	153.5			1	151	152	151.5			1	148	156	152			1	133	137	135
							2	160	163	161.5			2	172	197	184.5			2	166	140	153			2	137	136	136.5
							3	168	166	167			3	132	145	138.5			3	116	107	111.5			3	131	145	138
							4	176	170	173			4	169	173	171			4	148	142	145			4	106	100	103
							5	178	186	182			5	108	106	107			5	161	166	163.5			5	119	119	119
							6	208	210	209			6	131	134	132.5			6	131	130	130.5			6	101	101	101
							7	182	199	190.5			7	158	148	153			7	144	159	151.5			7	130	141	135.5
							8	258	222	240			8	138	128	133			8	121	122	121.5			8
							9	190	155	172.5
							120 min						120 min						120 min						120 min
							mouse #	value 1	value 2	mean of duplicate			mouse #	value 1	value 2	mean of duplicate			mouse #	value 1	value 2	mean of duplicate			mouse #	value 1	value 2	mean of duplicate
							1	123	131	127			1	161	134	147.5			1	156	162	159			1	120	116	118
							2	141	132	136.5			2	133	135	134			2	126	118	122			2	120	120	120
							3	147	132	139.5			3	138	140	139			3	120	113	116.5			3	118	124	121
							4	151	151	151			4	149	160	154.5			4	120	127	123.5			4	117	113	115
							5	148	154	151			5	106	101	103.5			5	141	128	134.5			5	106	116	111
							6	145	153	149			6	115	112	113.5			6	123	132	127.5			6	87	86	86.5
							7	159	170	164.5			7	136	140	138			7	136	134	135			7	88	99	93.5
							8	158	194	176			8	136	126	131			8	112	118	115			8
							9	122	118	120
							150 min						150 min						150 min						150 min
							mouse #	value 1	value 2	mean of duplicate			mouse #	value 1	value 2	mean of duplicate			mouse #	value 1	value 2	mean of duplicate			mouse #	value 1	value 2	mean of duplicate
							1	131	134	132.5			1	129	127	128			1	155	152	153.5			1	126	141	133.5
							2	155	144	149.5			2	148	146	147			2	150	132	141			2	125	132	128.5
							3	142	142	142			3	156	130	143			3	99	99	99			3	141	131	136
							4	155	163	159			4	162	156	159			4	141	131	136			4	131	134	132.5
							5	162	164	163			5	96	100	98			5	133	144	138.5			5	119	117	118
							6	153	153	153			6	137	96	116.5			6	124	124	124			6	92	94	93
							7	153	143	148			7	145	147	146			7	141	137	139			7	91	120	105.5
							8	148	166	157			8	120	140	130			8	120	104	112			8
							9	129	128	128.5
																										*excluded due to technical problems
																										during gavage feeding
